# Supplementary material for: PGRMC1 Promotes Progestin-Dependent Proliferation of Breast Cancer Cells by Binding Prohibitins Resulting in Activation of ERα Signaling
Source: Cancers (Basel). 2021 Nov 11;13(22):5635. doi: 10.3390/cancers13225635 (PMC8615993; doi:10.3390/cancers13225635)
Supplement: Supplementary file 1 [file cancers-13-05635-s001.zip]

Archive with 2 entries (2 files):
- cancers-1439041-supplement Figures.pdf
- TableS1_final.xlsx
